# Supplementary material for: Analysis of circRNAs and circRNA-associated competing endogenous RNA networks in β-thalassemia
Source: Sci Rep. 2022 May 16;12:8071. doi: 10.1038/s41598-022-12002-0 (PMC9110710; doi:10.1038/s41598-022-12002-0)
Supplement: Supplementary file 2 — Supplementary Information 2. [file 41598_2022_12002_MOESM2_ESM.xls]

## Sheet: cor
subject	hsa_circRNA_037139	hsa_circRNA_007444	hsa_circRNA_103110	hsa_circRNA_102611	hsa_circRNA_002908	hsa_circRNA_102610	hsa_circRNA_100257	hsa_circRNA_102673	hsa_circRNA_103111	hsa_circRNA_103729	hsa_circRNA_030162	hsa_circRNA_001510	hsa_circRNA_076989	hsa_circRNA_002701	hsa_circRNA_100278	hsa_circRNA_036567	hsa_circRNA_077007	hsa_circRNA_102368	hsa_circRNA_014352	hsa_circRNA_100466
HbF	0.933509	0.863307	0.941946	0.884461	0.927276	0.871916	0.969041	0.963474	0.957713	0.972999	-0.94405	-0.972828	-0.95444	-0.955022	-0.954917	-0.967945	-0.977725	-0.938158	-0.936208	-0.974935
HbA2	0.882998	0.763089	0.87322	0.808844	0.855641	0.795694	0.936331	0.941777	0.884895	0.95146	-0.940818	-0.979104	-0.946538	-0.960199	-0.969357	-0.970096	-0.972663	-0.945716	-0.942994	-0.989543
Hb	-0.538558	-0.40549	-0.580391	-0.416006	-0.503556	-0.438167	-0.577336	-0.71639	-0.55019	-0.680857	0.549983	0.637937	0.561913	0.703692	0.641716	0.73048	0.641805	0.620551	0.643635	0.708888
MCV	-0.889729	-0.814627	-0.874831	-0.87132	-0.876197	-0.846941	-0.957895	-0.886409	-0.89561	-0.910266	0.934103	0.975535	0.93836	0.892463	0.938443	0.903338	0.942851	0.906688	0.894012	0.943552
MCH	-0.89965	-0.823607	-0.879079	-0.878299	-0.87857	-0.852876	-0.960935	-0.880714	-0.900752	-0.905153	0.930219	0.976233	0.93641	0.887898	0.934708	0.901086	0.939169	0.902294	0.890733	0.939631
MCHC	-0.928827	-0.827818	-0.858879	-0.874847	-0.840601	-0.842484	-0.942483	-0.802074	-0.88408	-0.829335	0.86705	0.954636	0.886654	0.826853	0.881623	0.857606	0.878465	0.841459	0.839234	0.886587
RDWCV	0.897997	0.71365	0.768628	0.777719	0.752218	0.738848	0.8868	0.751172	0.800813	0.785162	-0.871493	-0.947957	-0.889801	-0.838325	-0.897196	-0.861508	-0.871601	-0.860329	-0.860194	-0.891227
Year	-0.0556927	0.0795617	-0.109601	0.0833784	-0.0616864	0.0471389	-0.0799217	-0.341361	-0.0765668	-0.29845	0.187656	0.172452	0.180362	0.364208	0.264575	0.352536	0.258643	0.280682	0.300559	0.314727

## Sheet: P value
subject	hsa_circRNA_037139	hsa_circRNA_007444	hsa_circRNA_103110	hsa_circRNA_102611	hsa_circRNA_002908	hsa_circRNA_102610	hsa_circRNA_100257	hsa_circRNA_102673	hsa_circRNA_103111	hsa_circRNA_103729	hsa_circRNA_030162	hsa_circRNA_001510	hsa_circRNA_076989	hsa_circRNA_002701	hsa_circRNA_100278	hsa_circRNA_036567	hsa_circRNA_077007	hsa_circRNA_102368	hsa_circRNA_014352	hsa_circRNA_100466
HbF	**	*	**	*	**	*	**	**	**	**	**	**	**	**	**	**	***	**	**	***
HbA2	*		*		*		**	**	*	**	**	***	**	**	**	**	**	**	**	***
Hb
MCV	*	*	*	*	*	*	**	*	*	*	**	***	**	*	**	*	**	*	*	**
MCH	*	*	*	*	*	*	**	*	*	*	**	***	**	*	**	*	**	*	*	**
MCHC	**	*	*	*	*	*	**		*	*	*	**	*	*	**	*	*	*	*	*
RDWCV	*						*				*	**	*	*	**	*	*	*	*	*
Year
HbF	0.0064846	0.0267506	0.0049576	0.0192527	0.00774094	0.0235576	0.0014229	0.00197688	0.00264442	0.00108374	0.00460797	0.00109746	0.0030663	0.00298901	0.00300293	0.00152481	0.000738759	0.00561836	0.00597428	0.000934513
HbA2	0.0197332	0.077542	0.023091	0.0513183	0.0297551	0.0583472	0.00595149	0.00498612	0.0191111	0.00347703	0.00515009	0.000650418	0.00421081	0.0023446	0.00139414	0.001328	0.00111072	0.00434014	0.00478197	0.000163464
Hb	0.270266	0.4251	0.227166	0.411988	0.308509	0.384811	0.230214	0.109246	0.257988	0.136526	0.258205	0.172903	0.245842	0.11869	0.169555	0.0991727	0.169477	0.188656	0.167865	0.114784
MCV	0.0175692	0.0483599	0.0225203	0.0237726	0.022042	0.0333478	0.00262188	0.0186214	0.0157773	0.0117169	0.0063706	0.000890457	0.0055822	0.0167245	0.00556732	0.0135637	0.00480567	0.0126545	0.0162548	0.00468956
MCH	0.0145999	0.0439277	0.0210488	0.0213155	0.0212227	0.0308758	0.00225935	0.020495	0.0142863	0.0130673	0.00713413	0.000840585	0.00593699	0.0181459	0.00625534	0.014192	0.00543799	0.0138533	0.0172567	0.00535653
MCHC	0.00741808	0.0419178	0.0284673	0.0225148	0.036087	0.0352627	0.00486714	0.0548854	0.0193772	0.0412042	0.0253386	0.00304016	0.018543	0.0423745	0.0201903	0.0289704	0.0212586	0.0357103	0.0366912	0.0185642
RDWCV	0.0150763	0.111254	0.0741066	0.0686221	0.0844876	0.0933955	0.0184962	0.0851702	0.055562	0.064275	0.0237099	0.00399226	0.0175467	0.0370953	0.0153097	0.0274417	0.0236711	0.0278997	0.0279523	0.0171039
Year	0.916547	0.880909	0.836257	0.875222	0.907588	0.929344	0.880373	0.507848	0.885374	0.565617	0.72182	0.743886	0.732391	0.477843	0.612397	0.493103	0.620687	0.590033	0.562737	0.543497
